# Supplementary material for: The efficacy of treadmill training with and without projected visual context for improving walking ability and reducing fall incidence and fear of falling in older adults with fall-related hip fracture: a randomized controlled trial
Source: BMC Geriatr. 2016 Dec 28;16:215. doi: 10.1186/s12877-016-0388-x (PMC5198499; doi:10.1186/s12877-016-0388-x)
Supplement: Additional file 3: — Individual participant data regarding walking ability, fear of falling, general health and falls. (XLSX 31 kb) [file 12877_2016_388_MOESM3_ESM.xlsx]

## Sheet: Sheet1
Participant code	Intervention	POMA_T0	POMA_T1	POMA_T2	POMA_T3	EMS_T0	EMS_T1	EMS_T2	EMS_T3	TUG_T1	TUG_T2	FAC_T0	FAC_T1	FAC_T2	FAC_T3	10MWT_T1 (km/h)	10MWT_T2 (km/h)	NEADL_T0	NEADL_T2	NEADL_T3	10MWT_obstacle T1 (km/h)	10MWT_obstacle T2 (km/h)	Obstacle success rate_T1 (%)	Obstacle success rate_T2 (%)	10MWT_cognitive T1 (km/h)	10MWT_cognitive T2 (km/h)	Number of succesful subtractions during walking_T1 (scaled to 60 s)	Number of succesful subtractions during walking_T2 (scaled to 60 s)	Number of succesful subtractions during sitting_T1	Number of succesful subtractions during sitting_T2	DTE_Obstacle Effect_T1	DTE_Obstacle Effect_T2	DTE_walking speed_T1	DTE_walking speed_T2	DTE_Subtractions_T1	DTE_Subtractions_T2	FESI_T0	FESI_T1	FESI_T2	FESI_T3	VAS_T0	VAS_T1	VAS_T2	VAS_T3	HOOS_Q_T2	HOOS_Q_T3	TMT_a_T0	TMT_a_T1	TMT_a_T2
PP01-GL1	Conventional treadmill	12	19	19		13	17	17		34.66	37.13	2	4	4		2.47	2.41	35	35		1.52	1.59	100	100	1.05	1.26	13.1406	7.38	17	10	-38.58	-34.13	-57.52	-47.52	-22.7023	-26.23	47	47	49		68.5	65	75		43.75		164	103.22	236.63
PP02-GL2	Conventional treadmill	17	20	21	22	16	19	19	19	18.43	16.36	2	4	4	4	3.26	3.29	50	51	54	2.2	2.83	100	100	1.62	1.92	27.0453	38.4	34	32	-32.66	-14.05	-50.29	-41.6	-20.455	20	58	37	37	35	90	88.5	98	80	68.75	81.25	58.5	45.38	32.66
PP03-GR1	Adaptability treadmill	18				14						3						55																			26				75						128
PP04-GR2	Adaptability treadmill	13	19	21		7	15	17		25.98	19.25	2	4	4		1.91	2.73	43	24		1.64	2.11	66.67	100							-14.03	-22.68					37	53	40		12	80	90		50		114	104.17
PP05-BL1	Usual physical therapy	12	16	19	22	8	13	15	16	33.22	27.27	2	3	4	4	1.72	2.19	57	12	42	1.48	1.72	100	50	1.23	1.38	14.359	9.17	16	17	-13.6	-21.62	-28.31	-37.23	-10.2564	-46.03	69	31	40	25	49	60	67.5		81.25	68.75	125	67.81	73.97
PP06-GR3	Adaptability treadmill	20	18	20	24	16	11	17	20	32.38	19.88	2	3	3	5	1.45	2.81	57	18	54	1.39	2.2	100	66.67	1.55	1.68	20.6009	22.41	15	24	-4.16	-21.59	6.78	-40.15	37.3391	-6.63	49	69	59	22	95	100	100	80	25	37.5	51.5	47.09	35.5
PP07-GR4	Adaptability treadmill	11	15	17		7	12	10		60.71	49.33	2	3	3		0.9	1.08	24	9		0.63	0.76	16.67	33.33	0.76	0.94	28.6351	35.28	33	40	-30.65	-29.58	-15.63	-13.04	-13.2271	-11.81	54	68	61		50	50	49		12.5		98	80.97	94.41
PP08-BL2	Usual physical therapy	13	16	16		9	15	14		29.25	28.47	2	4	4		2.19	2.78	41	39		0.94	1.82	0	100	1.09	1.41	9.9819	4.71	10	8	-57.2	-34.49	-50.18	-49.12	-0.1815	-41.14	66	39	43		54	50	44		75		126	113.75	91.31
PP09-GL3	Conventional treadmill	13	20	21	21	8	14	17	18	25.46	23.64	2	4	4	4	1.75	2.05	37	46	48	1.12	1.39	50	83.33	0.71	1.12	5.3239	6.54	7	7	-35.94	-32.15	-59.64	-45.41	-23.9443	-6.61	45	47	34	29	56	69	90	70	50	56.25	118	100.88	136.4
PP10-GL4	Conventional treadmill	13	19	20	23	11	15	15	19	37.72	30.02	2	4	4	4	2.03	2.12	30	32	44	1.71	1.43	66.67	66.67	1.37	1.42	15.9514	20.15	17	24	-15.94	-32.77	-32.7	-32.95	-6.1683	-16.04	56	58	49	34	50	80	70	71	25	37.5	120	77.4	70.62
PP11-BL3	Usual physical therapy	19	18		21	9	13		19	30.08		2	3		4	2.09		21		26	1.48		50		1.23		10.2128		18		-29.14		-41.39		-43.2624		58	64		47	60	69		100		100	80	75.82
PP12-BL4	Usual physical therapy	18	22	22	23	10	20	20	20	16.65	15.28	4	5	5	5	2.97	2.78	62	48	56	2.53	2.69	100	100	2.11	2.71	28.0784	33.92	25	31	-14.89	-3.14	-29.12	-2.34	12.3135	9.43	36	28	25	23	88	90	93	60	50	62.5	51	35.25	41.97
PP13-BL5	Usual physical therapy	16	20	20		14	15	18		17.57	22.19	4	4	4		2.51	1.91	60	50		1.95	1.38	83.33	100	1.55	1.17	24.5003	27.19	27	30	-22.17	-27.68	-38.29	-39.13	-9.2581	-9.37	68	43	35		27	91	91		56.25		84.34	50.44	58.81
PP14-GR5	Adaptability treadmill	19	20	21		16	17	17		25.66	25.7	3	4	4		1.99	1.99	50	13		1.79	1.71	100	100	1.56	1.65	7.8227	4.12	7	7	-9.67	-14.21	-21.21	-17.12	11.7527	-41.14	49	48	58		60	65	40		18.75		94	90.44	103.97
PP15-GL5	Conventional treadmill	12				9						2						32																			44				43						188
PP16-GL6	Conventional treadmill	20				17						3						58																			24				72						90
PP17-BL6	Usual physical therapy	10	14	14		6	9	10		56.11	40.4	2	3	4		1.69	1.45	36	13		1.13	1.06	33.33	100	1.66	1.3	0	2.17	4	8	-33.38	-27.21	-1.89	-10.52	-100	-72.88	28	48	69		72	92.5	88		43.75		300	300	246.12
PP18-BL7	Usual physical therapy	24	23	26	28	17	18	20	18	20	10.36	4	4	5	5	2.54	3.28	65	53	56	2.02	2.79	100	100	1.97	3.34	18.0971	25.07	19	20	-20.54	-14.9	-22.37	1.86	-4.7523	25.35	26	36	23	23	80	70	89	70	50	100	85	60.75	51.56
PP19-GR6	Adaptability treadmill	13	21			6	20			20.55		2	4			2.73					2.53		100		1.55		30.9345		20		-7.11		-43.3		54.6724		65	27			72						112	116.16
PP20-GR7	Adaptability treadmill	13				8						2						54																			46				90						269
PP21-GL7	Conventional treadmill	13	17	11	16	11	17	10	14	21.63	34.17	2	4	3	4	2.81	1.94	54	13	28	2.46	1.42	83.33	100	1.97	1.44	9.8549	4.79	8	3	-12.46	-27	-29.99	-25.95	23.1864	59.71	25	20	51	22	78.5	60	62	75	87.5	100	121	61.07	126.16
PP22-BL8	Usual physical therapy	8	10	12	19	7	8	9	14	79.92	42.22	2	2	2	4	0.58	1.52	49	9	25	0.45	0.82	0	66.67	0.29	1.16	5.6177	4.82	10	8	-21.03	-45.88	-49.12	-23.9	-43.8225	-39.76	65	73	74	31	0	90	50	80	31.25	93.75	119	102.19	85.65
PP23-BL9	Usual physical therapy	11	20	22	24	6	19	19	19	20.34	16.54	2	4	4	5	2.61	3.04	53	32	45	1.63	2.33	83.33	83.33	1.82	2.74	30.2572	29.71	22	26	-37.51	-23.53	-30.51	-9.9	37.5327	14.29	63	56	51	27	50	66	80	70	31.25	56.25	175	94.19	54.84
PP24-GL8	Conventional treadmill	22				14						3						61																			27				80						92.6
PP25-GL9	Conventional treadmill	14	18	24	25	11	17	18	19	17.33	15.69	2	4	4	5	2.78	3.14	57	41	44	2.05	2.15	100	100	2.46	2.38	32.8205	39.66	32	35	-26.17	-31.66	-11.48	-24.26	2.5641	13.3	45	34	26	29	80	80	100	100	43.75	81.25	79.3	53.07	61.69
PP26-BL10	Usual physical therapy	19	21	22	25	14	19	19	18	21.94	24.05	2	4	4	4	1.72	1.73	46	24	40	1.3	1.55	50	83.33	1.09	1.23	0	5.13	0	7	-24.48	-10.46	-36.52	-28.94	0	-26.78	30	35	52	32	45	100	90	70	18.75	93.75	160	125.94	97.8
PP27-GR8	Adaptability treadmill	17	21	22	23	17	17	19	19	13.47	14.62	4	4	4	5	3.81	3.69	49	57	53	3.57	3.24	100	100	3.42	2.98	34.1556	29.78	31	28	-6.35	-12.24	-10.44	-19.35	10.1793	6.35	41	24	25	21	69	99	100	100	100	100	99	69.09	63.75
PP28-GR9	Adaptability treadmill	16				9						2						50																			30				58.5						86
PP29-GL10	Conventional treadmill	9				6						2						37																			51				20						51
PP30-GR10	Adaptability treadmill	15	21	21	25	11	15	15	18	18.61	16.16	2	4	4	5	2.76	3.47	45	36	41	2.35	3.07	83.33	100	2.36	3.23	41.2844	51.1	32	37	-14.89	-11.6	-14.61	-7.17	29.0138	38.1	35	46	25	25	39.5	60	91	60	68.75	68.75	41	28.65	29.16
PP31-GR11	Adaptability treadmill	15	19	19		14	18	17		33.5	27.27	3	4	4		1.53	2.23	54	56		0.93	1.44	66.67	100	0.82	1.65	41.9052	38.45	40	49	-39.38	-35.65	-46.23	-26.22	4.763	-21.53	30	30	36		69.5	100	94		75		103	74.44	77.15
PP32-GL11	Conventional treadmill	15	20	21		11	17	15		27.08	28.63	2	4	4		2.31	2.41	57	15		1.99	1.84	50	33.33	2.29	2	0	0	0	0	-13.84	-23.85	-1.14	-17.26	0	0	46	21	26		94	99	86		68.75		99	200.18	300
PP33-GL12	Conventional treadmill	14	18	21	20	7	15	15	16	24.22	23.78	2	4	4	4	1.72	2.6	22	12	21	1.64	1.54	83.33	50	1.41	1.47	25.7712	26.99	33	31	-4.59	-40.69	-18.04	-43.34	-21.9055	-12.94	63	40	34	38	36	60	69	65	25	37.5	127	116.44	122.88
PP34-BL11	Usual physical therapy	17	16	14		8	14	14		31.47	28.08	2	3	3		2.37	2.29	56	9		1.57	1.69	100	100	1.48	1.33	7.4227	7.78	7	1	-34.09	-25.85	-37.48	-41.67	6.0383	677.92	30	20	21		50	89.5	99		100		137	109.4	75.19
PP35-BL12	Usual physical therapy	15				14						2						52																			23				24						82
PP36-BL13	Usual physical therapy	17	23	21	27	17	19	19	18	14.47	13.19	3	5	5	5	3.67	4	57	48	51	2.48	3.25	100	100	2.22	2.78	25.894	34.79	23	29	-32.48	-18.86	-39.52	-30.53	12.5824	19.96	50	24	24	21	60	95	80	80	56.25	93.75	105	45.78	68.88
PP37-GR12	Adaptability treadmill	14				11						2						37																			40				58.5						61
PP38-GL13	Conventional treadmill	10	18	19	24	8	15	15	17	32.87	26.07	2	4	4	4	1.87	2.17	30	37	38	1.27	1.52	100	16.67	1.32	1.54	11.0375	14.11	9	16	-31.8	-30.22	-29.07	-29.08	22.6392	-11.78	41	57	45	20	50	87	89	85	93.75	100	100	66.03	59.9
PP39-GR13	Adaptability treadmill	17	23	23	23	9	15	16	15	18.24	13.3	3	4	5	5	2.62	2.13	42	41	45	2.05	1.97	100	100	1.27	1.06	5.291	11.58	8	16	-21.96	-7.29	-51.6	-50.18	-33.8624	-27.65	46	40	25	20	60	100	100	95	100	100	80	94.22	66.4
PP40-GL14	Conventional treadmill	13	16	16		8	14	14		48.86	37.92	2	4	4		1.12	1.3	46	30		0.96	1.09	0	100	0.44	0.44	6.2878	11.09	9	7	-13.94	-16.25	-60.41	-65.8	-30.136	58.36	60	54	55		65	100	65		18.75		101.6	116.25	86.62
PP41-GR14	Adaptability treadmill	18	22	22		15	15	18		13.83	11.85	3	4	4		3.7	3.96	54	48		3.43	3.24	100	100	2.32	2.96	40.6452	36.99	31	32	-7.24	-18.2	-37.23	-25.39	31.1134	15.6	26	23	23		60	100	80		56.25		47.8	59.79	48.28
PP42-BL14	Usual physical therapy	14	14			8	14			22.28		2	4			2.79		54			1.4		83.33		1.92		25.5659		29		-49.88		-31.26		-11.8417		32	43			79	100					177	151.31
PP43-GL15	Conventional treadmill	13				8						2						40																			29				40						147
PP44-BL15	Usual physical therapy	21	21	22	21	15	17	18	20	18.86	14.45	3	4	4	5	2.67	3.02	61	55	52	2.32	2.42	100	100	2.31	2.7	40.4494	47.19	43	40	-12.97	-19.66	-13.41	-10.64	-5.9315	17.98	47	29	23	24	75	80	75	80	50	50	27	28.65	29.3
PP45-BL16	Usual physical therapy	7	14	17	14	6	12	13	15	65.35	39.82	2	3	3	4	1.01	1.2	34	9	34	1.05	1.3	66.67	83.33	0.95	1.18	1.5879	0	1	2	4.07	7.86	-5.85	-1.77	58.7932	-100	45	66	58	28	80	75	60	75	31.25	62.5	100	85.16	88.69
PP46-GR15	Adaptability treadmill	15	17	20	20	9	14	15	15	32.83	23.83	3	4	4	4	2.18	2.46	49	46	47	1.64	1.88	100	100	1.54	1.59	15.4011	13.21	5	6	-24.97	-23.4	-29.43	-35.58	208.021	120.22	42	44	43	35	50	76	60	90	62.5	75	85	44.31	44.35
PP47-GR16	Adaptability treadmill	17	21	21		11	15	15		26.54	18.92	2	4	4		1.94	2.65	38	43		1.71	1.91	100	100	1.61	1.9	0	0	0	10	-11.62	-27.86	-17.18	-28.35	0	-100	69	51	44		55	70	60		25		262	191.66	140.78
PP48-GL16	Conventional treadmill	20	21	25		14	17	19		17.81	11.2	2	4	4		3.68	4.28	35	57		3.48	3.98	100	100	1.79	4.11	2.9777	6.86	8	5	-5.51	-7.07	-51.51	-3.89	-62.7792	37.14	33	21	21		70	100	100		100		122	92.81	48.75
PP49-GL17	Conventional treadmill	19	22	23	27	15	17	17	18	14.5	15.14	3	4	4	4	3.25	3.65	54	40	47	2.86	3.13	100	100	2.33	2.59	42.6357	40.95	47	47	-11.77	-14.27	-28.36	-29.24	-9.2858	-12.88	53	28	33	28	79	80	80	89.5	62.5	75	50.8	44.87	55.57
PP50-GL18	Conventional treadmill	21	20	22	24	10	17	16	17	23.65	16.95	2	4	4	5	3.03	2.38	26	30	26	2.24	1.98	50	83.33	1.52	1.75	13.9241	24.82	9	14	-26.18	-17.08	-49.92	-26.52	54.7117	77.31	41	29	34	27	70	97	90	80	50	56.25	96	81.31	63.28
PP51-GR17	Adaptability treadmill	17	19			11	14			21.24		2	4			3.07		48			2.19		100		2.56		12.5742		17		-28.81		-16.89		-26.034		38	32			54	85					148	93.12
PP52-BL17	Usual physical therapy	13	20			11	15			24.38		2	4			2.08		37			1.7		83.33		1.93		33.7983		30		-18.09		-7.19		12.6609		57	41			60	60					64	53.35
PP53-BL18	Usual physical therapy	16	21	21	24	12	15	15	15	13.29	12.86	2	4	5	5	3.23	3.64	49	57	44	2.73	2.83	83.33	100	1.93	3.18	16.0428	23.83	26	20	-15.47	-22.2	-40.37	-12.8	-38.297	19.15	34	29	36	28	50	50	60	59.5	37.5	56.25	70	70.44	70.63
PP54-GR18	Adaptability treadmill	20	21	22	26	16	17	19	18	15.23	13.21	4	4	5	4	3	3.43	42	46	34	2.78	2.91	100	100	2.73	3.1	36.4465	43.95	40	41	-7.11	-15.06	-8.73	-9.65	-8.8838	7.19	44	37	29	22	80	85	95	80	93.75	81.25	81	44.66	39.57
PP55-GR19	Adaptability treadmill	19				18												60																			25				80						70
PP56-GL19	Conventional treadmill	19	21	17		10	15	14		33.09	88.91	2	4	4		1.91	1.16	25	23		1.72	0.55	50	83.33	1.74	0.79	21.7865	19.63	14	16	-10.11	-52.22	-8.76	-32.28	55.6178	22.7	49	51	75		29	70	51		62.5		70.5	60.66	83.69
PP57-BL19	Usual physical therapy	17	20		25	8	15		14	25.95		2	4		4	1.74		44		27	1.36		83.33		0.69		10.3577		7		-21.57		-60.24		47.9675		51	49		25	80	79		90		100	86	86.31
PP58-BL20	Usual physical therapy	20	19	19		15	14	15		36.49	34.06	4	3	4		1.87	1.75	54	17		1.26	1.06	33.33	33.33	1.07	1.34	15.165	18.92	19	18	-32.64	-39.43	-42.88	-23.48	-20.184	5.11	29	23	48		68	50	80		31.25		80	72.09	65.75
PP59-GR20	Adaptability treadmill	11	17	20		6	15	15		27.27	27.38	2	4	4		1.88	1.93	23	22		1.54	1.83	50	50	1.23	1.33	10.2898	11.05	12	12	-17.91	-4.94	-34.16	-31.17	-14.2514	-7.89	67	50	49		50	100	80		25		119	119	107.69
PP60-GL20	Conventional treadmill	15	19	22	28	6	17	18	20	14.61	12.31	2	4	5	5	3.99	3.28	53	56	49	3.14	2.75	100	100	2.65	3.28	37.4862	52.03	34	40	-21.27	-15.98	-33.65	0.27	10.2536	30.08	22	21	21	20	94.5	90	96	100	68.75	68.75	47.16	46.06	58.07
PP61-GL21	Conventional treadmill	19	24	28	27	18	18	18	20	13.57	10.36	2	4	5	5	3.75	4.32	48	54	42	2.97	3.69	100	100	2.35	3.37	31.3112	36.5	23	30	-20.64	-14.56	-37.31	-22.08	36.1355	21.67	21	25	24	34	65	95	87	90	62.5	50	65	69.38	54.88
PP62-GR21	Adaptability treadmill	15	17	21		11	17	17		26.41	27.28	2	4	4		2.52	2.65	33	12		1.54	1.66	100	83.33	2.14	2.51	3.5619	0		0	-38.86	-37.46	-15.31	-5.23		0	27	22	39		80	75	90		87.5		100.12	160.44	152.97
PP63-BL21	Usual physical therapy	16				10						2						44																			77				58						300
PP64-BL22	Usual physical therapy	18	22	23	27	15	18	20	20	21.52	13.47	4	5	5	5	2.18	3.96	54	51	52	2.2	3.42	83.33	100	1.24	3.56	19.6755	44.51	28	35	0.98	-13.5	-42.91	-9.99	-29.7303	27.17	42	22	20	22	85	75	90	95	62.5	93.75	49	33.19	27.31
PP65-GL22	Conventional treadmill	16				11						2						57																			40				61						90
PP66-GR22	Adaptability treadmill	12	17	13	14	8	11	11	12	37.49	26.56	2	3	4	4	1.48	2	52	11	19	1.24	1.58	100	100	1.61	2.33	0	0	2	4	-16.4	-21.09	8.59	16.43	-100	-100	43	76	71	65	71	70	80	50	25	100	76.2	118.72	74.59
PP67-BL23	Usual physical therapy	18	20	21	23	10	17	19	20	23.83	15.93	2	4	4	5	2.52	3.5	51	42	57	1.89	2.55	100	83.33	2.06	3.25	37.779	43.34	35	33	-25.09	-27.16	-18.32	-7.04	7.9401	31.34	51	40	25	29	60	70	60	80	50	68.75	50	51	33.07
PP68-GL23	Conventional treadmill	18	22	21	26	11	19	20	20	18.62	21.08	4	5	4	5	3.56	1.75	63	56	63	2.26	1.56	100	100	1.76	0.69	19.0244	16.67	15	18	-36.64	-10.59	-50.73	-60.51	26.8293	-7.38	55	26	31	27	78	50	68	89	43.75	100	120	83.62	65.15
PP69-GR23	Adaptability treadmill	12	20	19		9	15	19		28.88	21.69	3	4	4		2.01	2.59	41	24		1.45	1.74	83.33	83.33	2.05	1.92	0	3.2	1	6	-27.54	-32.7	1.93	-26	-100	-46.71	44	54	40		81	70	90		68.75		122	108.87	131.85
PP70-GR24	Adaptability treadmill	18	21	22	24	14	17	18	20	17.8	15.36	3	4	4	4	3.08	3.11	51	42	50	2.67	2.19	100	100	1.78	1.64	19.3261	19.09	13	14	-13.41	-29.6	-42.07	-47.36	48.662	36.36	43	45	46	43	68	70	75	70	37.5	50	48.8	42.31	50.25
							POMA_T1	POMA_T2	POMA_T3	DifObstT2	V_10mCogT1	VAR	EMS_T0	EMS_T1	EMS_T2	NEADL_T3	V_6mT0	EMS_T3	FAC_T0	FAC_T1			DTI_Sums_T2	DTIcog_V_T1			TMT_b_T0	TMT_b_T3	TMT_b_T1	VAR00025	SuccessSumsWalking_T2	SuccessSumsSitting_T2	SuccessSumsSitting_T1	DTI_Sums_T1	TMT_b_T2	SuccessSumsWalking_T1	filter_$	deltaFAC_T1	deltaFAC_T2	deltaFAC_T3	FESI_T0	FESI_T1	FESI_T2	FESI_T3	VAR00003	VAS_T0	V_10mCogT2	DifCogT1	DifCogT2
[truncated: 10 more columns]
